# Supplementary material for: Prediction of type 2 diabetes mellitus onset using logistic regression-based scorecards
Source: eLife. 2022 Jun 22;11:e71862. doi: 10.7554/eLife.71862 (PMC9255967; doi:10.7554/eLife.71862)
Supplement: Figure 3—source data 3. [file elife-71862-fig3-data3.csv]

Covariates names	CI 0.025	Mean	CI 0.975	Median	Summary
Age at last visit	0.0	0.0	0.0	0.0	0.00 (0.00:0.00)
Bias	-0.04509156397763914	0.03164932389688241	0.10296577609919987	0.03211161752333545	0.03 (-0.05:0.10)
Gamma glutamyltransferase	0.5093603778702069	0.6459950471288739	0.8052452831950466	0.6472026539132265	0.65 (0.51:0.81)
Glycated haemoglobin (HbA1c)	0.7855695720050494	0.8594213722428744	0.9448040494081354	0.8566925705018639	0.86 (0.79:0.94)
HDL cholesterol	0.5737969625570408	0.7453412107198417	0.9130423718602924	0.7439853095366566	0.75 (0.57:0.91)
Sex	-0.8539579275565992	-0.4560879047019521	-0.07695776414795155	-0.45902723986112637	-0.46 (-0.85:-0.08)
Triglycerides	0.19295929747399007	0.34752540318281655	0.5149741970616238	0.3454483610310368	0.35 (0.19:0.51)
Years between visits	1.2401913410749474	1.5516708407215243	1.8860503058450053	1.5484514338537434	1.55 (1.24:1.89)
